# Supplementary material for: Antibacterial Hydrophilic ZnO Microstructure Film with Underwater Oleophobic and Self-Cleaning Antifouling Properties
Source: Nanomaterials (Basel). 2024 Jan 10;14(2):150. doi: 10.3390/nano14020150 (PMC10820557; doi:10.3390/nano14020150)
Supplement: Supplementary file 1 [file nanomaterials-14-00150-s001.zip]

Archive with 4 entries (4 files):
- nanomaterials-2753563-supplementary.pdf
- Video S1 Surface stability test of F-ZMF.mp4
- Video S2 Underwater antifouling test of F-ZMF.mp4
- Video S3 Oil stain adhesion test of F-ZMF.mp4
